# Supplementary material for: Tribulus terrestris-Mediated ZnO/Ag-Halloysite Nanohybrids for Targeted Cisplatin and Carboplatin Delivery in Cervical Cancer Treatment
Source: Pharmaceuticals (Basel). 2025 Sep 8;18(9):1349. doi: 10.3390/ph18091349 (PMC12472914; doi:10.3390/ph18091349)
Supplement: Supplementary file 1 [file pharmaceuticals-18-01349-s001.zip]

Archive with 1 entries (1 files):
- pharmaceuticals-3812626-supplementary.pdf
